# Supplementary material for: Single vesicle analysis reveals the release of tetraspanin positive extracellular vesicles into circulation with high intensity intermittent exercise
Source: J Physiol. 2023 Mar 16;601(22):5093–106. doi: 10.1113/JP284047 (PMC10953002; doi:10.1113/JP284047)
Supplement: Supplementary file 1 — Statistical Summary Document [file TJP-601-5093-s001.xlsx]

## Sheet: Statistical Summary Table
Statistical Summary Document
Manuscript Title: Single vesicle analysis reveals the release of tetraspanin positive extracellular vesicles into circulation with high intensity intermittent exercise
Authors: Luke C. McIlvenna, Hannah-Jade Parker, Alex P. Seabright, Benedict Sale, Genevieve Anghileri, Samuel R.C. Weaver, Samuel J.E. Lucas and Martin Whitham
Animal model used, if applicable: N/A
Underlying hypothesis:	HIIT exercise induces an increase in the number of CD9, CD63 and CD81 positve small extracellular vesicles in circulation. Removal of platelets via double centrifugation decreases the number of CD9, CD63 and CD81 positive small extracellular vesicles in plasma.
Definitions of ‘n’:	N= One plasma sample
Statistical summary table:
Experimental question number	Finding/ conclusion	Experimental location/variable	Mean value	Standard Deviation	n	Exact P value	Figure/table in which data are presented	Units	Data comparisons	Statistical test	Any other experimental factors	Comments
Multiple tests of the same question are shown in different rows		e.g. cortex vs cerebellum or genotype	(or other summary statistic)	(SD)	(value)	If P is considered significant against a stated confidence limit, authors may indicate this in bold.The exact value must be stated unless P is less than 0.0001, in which case < is permitted.			e.g. WT vs KO		e.g. subjects’ age or sex	e.g. observation
1. Influence of platelet depletion on the basal tetraspanin profile of plasma extracellular vesicles	Reduction in the number of platelets when comparing plasma from a single centrifugation (PPP) versus double centrifugation (PFP) step	Human Plasma	PPP: 8.45 PFP: 0.82	PPP: 5.82 PFP: 0.98	11	0.001	Figure 1B	platelets per liter/L	PPP VS PFP	Paired samples T-test
	Platelet removal resulted in a small reduction in CD9+ and CD41a+ particle size	Human Plasma	PPP: 65.25 (CD9), 57.88 (CD63), 58.75 (CD81) 71.00(CD41a) PFP: 59.25 (CD9), 56.50 (CD63), 60.13 (CD81) 63.38 (CD41a)	PPP: 4.86 (CD9), 3.52 (CD63), 1.03 (CD81) 5.29 (CD41a) PFP: 2.25 (CD9), 2.20 (CD63), 3.31 (CD81) 2.92(CD41a)	8	CD9 = 0.022, CD63 = 0.196, CD81 = 0.203, CD41a = 0.012	Figure 1C	nM	PPP VS PFP	Paired samples T-test
	Reduction in the number of CD41a+ small EV's when comparing plasma from a single centrifugation (PPP) versus double centrifugation (PFP) step	Human Plasma	PPP: 1 PFP: 0.23	PPP: 0.61 PFP: 0.16	9	0.002	Figure 1D	Interferometric counts (fold-change)	PPP VS PFP	Paired samples T-test
	Reduction in the number of CD9 and CD63 positive sEVs, while CD81+ sEVs remained unchanged	Human Plasma	PPP: 1 (CD9), 1 (CD63), 1 (CD81) PFP: 0.54 (CD9), 0.38 (CD63), 0.75 (CD81)	PPP: 0.71 (CD9), 0.60 (CD63), 0.66 (CD81) PFP: 0.49 (CD9), 0.28 (CD63), 0.71 (CD81)	9 for CD9, CD81, 7 for CD63 due to 2 participants data being outwith the range of detection	CD9 = 0.018, CD63 = 0.019, CD81 = 0.222	Figure 1E	Fluorescent Counts (fold-change)	PPP VS PFP	Paired samples T-test
	Total protein expression was reduced for CD63 and CD81. While CD9 remained unchanged	Human Plasma	PPP: 1 (CD9), 1 (CD63), 1 (CD81) PFP: 0.44 (CD9), 0.60 (CD63), 0.87 (CD81)	PPP: 1.04 (CD9), 0.64 (CD63), 0.31 (CD81) PFP: 0.40 (CD9), 0.24 (CD63), 0,.29 (CD81)	9	CD9 = 0.053, CD63 = 0.048, CD81 = 0.009	Figure 1F	Mean Fluorescent intensity (fold-change)	PPP VS PFP	Paired samples T-test
2. Effects of High Intensity Intermittent Exercise on the number of circulating tetraspanin positive small extracellular vesicles	HIIT induced a significant increase in HR	Heart rate	Rest: 69, HIIT1 175, HIIT2 167, HIIT3 172, HIIT4 166	Rest: 6.7, HIIT1 17.6, HIIT2 7.4, HIIT3 7.4, HIIT4 19.5	7	<0.0001 at all post HIIT time points	Figure 2B	bpm	Rest vs post effort time points	One way anova
	Particle size is not different following HIIT exercise in CD9, CD63 and CD81 captured sEVs	Human Plasma	Pre 56.6 (CD9), 54 (CD63), 56.2 (CD81); Post 57.4 (CD9), 54.4 (CD63), 56.7 (CD81)	Pre 1.5 (CD9), 0.58 (CD63), 0.95 (CD81); Post 2.5 (CD9), 1.3 (CD63), 2.1 (CD81)	7	CD9 = 0.111, CD63 = 0.355, CD81= 0.448	Figure 2C	nm	Pre vs Post HIIT	Paired samples T-test
	CD41a captured sEVs are larger post exercise	Human Plasma	Pre 61.1 Post 63.9	Pre 2.04 Post 3.02	7	0.013	Figure 2C	nm	Pre vs Post HIIT	Paired samples T-test
	CD9, CD63 and CD81 sEV counts in plasma are greater post HIIT exercise	Human Plasma	Pre 1 (CD9, CD63 and CD81) Post 1.23 (CD9), 1.67 (CD63), 1.13 (CD81)	Pre 0.39 (CD9), 0.24 (CD63), 0.64 (CD81) Post 0.44 (CD9), 0.78 (CD63), 0.68 (CD81)	7	CD9 = 0.018, CD63 = 0.032, CD81 = 0.041	Figure 3A	Fluorescent Counts (fold-change)	Pre vs Post HIIT	Paired samples T-test
	CD41a sEVs counts in plasma are greater post exercise	Human Plasma	Pre 1, Post 1.94	Pre 0.38, Post 0.93	7	0.013	Figure 3B	Interferometric counts (fold-change)	Pre vs Post HIIT	Paired samples T-test
	Total protein expression increased for CD9 and CD63 while CD81 remained unchanged	Human Plasma	Pre 1 (CD9, CD63, CD81) Post 1.25 (CD9), 1.22 (CD63), 1.09 (CD81)	Pre 0.24 (CD9), 0.18 (CD63), 0.14 (CD81) Post 0.12 (CD9), 0.20 (CD63), 0.23 (CD81)	7	CD9 = 0.008, CD63 = 0.003, CD81 = 0.232	Figure 3C	Mean Fluorescent intensity (fold-change)	Pre vs Post HIIT	Paired samples T-test
3. Co-Localization of small extracellular vesilces	CD63 fluorescent counts were increased or unchanged in response to exercise when colocalising on CD9, CD81, CD63 and CD41a capture spots	Human Plasma	Pre v Post CD9 10470 : 19888 CD81 10437 : 13541 CD63 45814 : 65967 CD41a 7492 : 12579	Pre v Post CD9 2912 : 10756 CD81 3380 : 8472 CD63 17006 : 30482 CD41a 4873 : 6321	7	CD9 = 0.053, CD81 = 0.320, CD63 = 0.079, CD41a = 0.157	Figure 4B	Fluorescent Counts	Pre vs Post HIIT	Paired samples T-test
	CD81 fluorescent counts were unchanged in response to exercise when colocalising on CD9, CD81, CD63 and CD41a capture spots	Human Plasma	Pre v Post CD9 192746 : 210920 CD81 275335: 289561 CD63 63455 : 69357 CD41a 266708 : 285887	Pre v Post CD9 95355 : 98893 CD81 221805 : 217100 CD63 31000 : 40125 CD41a 259253 : 285887	7	CD9 = 0.070, CD81 = 0.321, CD63 = 0.254, CD41a = 0.284	Figure 4B	Fluorescent Counts	Pre vs Post HIIT	Paired samples T-test
	CD9 fluorescent counts were increased in response to exercise when colocalising on CD9, but not CD81, CD63 and CD41a capture spots	Human Plasma	Pre v Post CD9 142190 : 200153 CD81 168589 : 161679 CD63 38611 : 36865 CD41a 166846 : 226080	Pre v Post CD9 57249 : 67820 CD81 104507 : 93036 CD63 18911 : 15571 CD41a 106374 : 93210	7	CD9 = 0.007, CD81 0.601, CD63 = 0.691, CD41a = 0.064	Figure 4B	Fluorescent Counts	Pre vs Post HIIT	Paired samples T-test
	CD63/CD81+ sEVs are unchanged with exercise	Human Plasma	Pre v Post CD9 11503 : 16418 CD81 11436 : 17856 CD63 4345 : 6165 CD41a 2257 : 13525	Pre v Post CD9 4665 : 8338 CD81 14436 : 17856 CD63 1440 : 3254 CD41a 3105 : 24391	7	CD9 = 0.114, CD81 = 0.313, CD63 = 0.114, CD41a = 0.276	Figure 4B	Fluorescent Counts	Pre vs Post HIIT	Paired samples T-test
	CD63/CD9+ sEVs are increased in response to exercise when colocalising on CD9, CD63 and CD41a but not CD81 capture spots	Human Plasma	Pre v Post CD9 11589: 27020 CD81 10563: 12276 CD63 8135: 16672 CD41a 16293: 42260	Pre v Post CD9 4900: 14090 CD81 4559: 7687 CD63 3200: 10684 CD41a 6746: 26152	7	CD9 = 0.015, CD81 = 0.480, CD63 = 0.039, CD41a = 0.024	Figure 4B	Fluorescent Counts	Pre vs Post HIIT	Paired samples T-test
	CD81/CD9+ sEVs are increased in response to exercise when colocalising on CD9 and CD41a but not CD63 and CD81 capture spots	Human Plasma	Pre v Post CD9 67105: 90218 CD81 91994: 101806 CD63 16404: 17832 CD41a 41997: 55650	Pre v Post CD9 13224: 19428 CD81 41886: 46255 CD63 3978: 5266 CD41a 60096: 60549	7	CD9 = 0.015, CD81 = 0.146, CD63 = 0.451, CD41a = 0.028	Figure 4B	Fluorescent Counts	Pre vs Post HIIT	Paired samples T-test
	CD63/CD81/CD9+ sEVs are unchanged in response to exercise when colocalising on CD9, CD81 and CD63 but increased on CD41a capture spots	Human Plasma	Pre v Post CD9 11601: 20360 CD81 12427: 15703 CD63 2384: 3571 CD41a 2849: 8940	Pre v Post CD9 6456 : 12760 CD81 5632: 10570 CD63 1315: 2217 CD41a 1584: 5773	7	CD9 = 0.057, CD81 = 0.357, CD63 = 0.091, CD41a = 0.012	Figure 4B	Fluorescent Counts	Pre vs Post HIIT	Paired samples T-test
4. Effect of exercise on change in circulating sEV number, prevails in single spun plasma samples.	CD9, CD63 and CD81 sEV counts in plasma are greater post HIIT exercise in platelet poor plasma	Human Plasma	Pre v Post CD9 1 : 1.74 CD81 1 : 1.47 CD63 1 : 2.12	Pre v Post CD9 0.30 : 0.66 CD81 0.47: 0.51 CD63 0.20 : 0.65	5	CD9 = 0.023, CD81 = 0.028, CD63 = 0.048	Figure 5A	Fluorescent Counts (Fold change)	Pre vs Post HIIT	Paired samples T-test
	CD41a+ sEVs are increased in response to HIIT exercise in platelet poor plasma	Human Plasma	Pre 1, Post 2.76	Pre 0.52, Post 1.37	5	0.031	Figure 5B	Interferometric counts (fold-change)	Pre vs Post HIIT	Paired samples T-test
	Total protein expression increased in response to HIIT exercise for CD9 but not CD63 or CD81	Human Plasma	Pre v Post CD9 1 : 1.31 CD81 1 : 1.21 CD63 1 : 1.20	Pre v Post CD9 0.19: 0.30 CD81 0.17: 0.17 CD63 0.25: 0.26	5	CD9 = 0.029, CD81 = 0.102, CD63 = 0.084	Figure 5C	Mean Fluorescent intensity (fold-change)	Pre vs Post HIIT	Paired samples T-test
